# Supplementary material for: Exploring the Heterogeneity of Cancer-Associated Fibroblasts via Development of Patient-Derived Cell Culture of Breast Cancer
Source: Int J Mol Sci. 2025 Aug 12;26(16):7789. doi: 10.3390/ijms26167789 (PMC12386620; doi:10.3390/ijms26167789)
Supplement: Supplementary file 1 [file ijms-26-07789-s001.zip]

Archive with 1 entries (1 files):
- ijms-3730476-supplementary.pdf
